# Supplementary material for: Fusarium sporotrichioides Produces Two HT-2-α-Glucosides on Rice
Source: Toxins (Basel). 2024 Feb 10;16(2):99. doi: 10.3390/toxins16020099 (PMC10893509; doi:10.3390/toxins16020099)
Supplement: Supplementary file 1 [file toxins-16-00099-s001.zip]

Archive with 3 entries (2 files):
- toxins-2837861-supplementary/
- toxins-2837861-supplementary/Fig S1.pdf
- toxins-2837861-supplementary/Supplementary File 1.pdf
